# Supplementary material for: Genome Report: Identification and Validation of Antigenic Proteins from Pajaroellobacter abortibovis Using De Novo Genome Sequence Assembly and Reverse Vaccinology
Source: G3 (Bethesda). 2016 Dec 28;7(2):321–31. doi: 10.1534/g3.116.036673 (PMC5295582; doi:10.1534/g3.116.036673)
Supplement: Supplementary file 3 [file 321TableS1.xlsx]

## Sheet: Sheet1
Table S1. RNA-Seq expression from NCBI prokaryotic annotation pipeline predicted genes. RNA-seq expression quantified as FPKM which is fragments per kilobase per million base pairs. Gene ID is based on the NCBI Prokaryotic Genome Annotation Pipeline from GenBank accession number CP016908. The FPKM values in Table 5 are slightly different to those in Supplementary Table 1 as the former used GeneMa…
gene_id	FPKM
BCY86_00005	172.435
BCY86_00010	29.2661
BCY86_00015	205.244
BCY86_00020	243.706
BCY86_00025	128.701
BCY86_00030	0
BCY86_00035	225.027
BCY86_00040	59.4404
BCY86_00045	202.215
BCY86_00050	130.454
BCY86_00055	0
BCY86_00060	56.6286
BCY86_00065	82.1222
BCY86_00070	258.506
BCY86_00075	0
BCY86_00080	0
BCY86_00085	0
BCY86_00090	0
BCY86_00095	0
BCY86_00100	0
BCY86_00105	927.676
BCY86_00110	295.543
BCY86_00115	46.8915
BCY86_00120	26.5115
BCY86_00125	43.6832
BCY86_00130	0
BCY86_00135	0
BCY86_00140	167.785
BCY86_00145	80.9986
BCY86_00150	611.77
BCY86_00155	91.0046
BCY86_00160	0
BCY86_00165	35.05
BCY86_00170	105.15
BCY86_00175	918.418
BCY86_00180	216.211
BCY86_00185	11.7618
BCY86_00190	0
BCY86_00195	0
BCY86_00200	417.103
BCY86_00205	0
BCY86_00210	203.618
BCY86_00215	3284.53
BCY86_00220	59.2565
BCY86_00225	129.335
BCY86_00230	0
BCY86_00235	0
BCY86_00240	0
BCY86_00245	579.821
BCY86_00250	657.187
BCY86_00255	0
BCY86_00260	1113.03
BCY86_00265	434.928
BCY86_00270	349.094
BCY86_00275	302.993
BCY86_00280	144.653
BCY86_00285	0
BCY86_00290	1035.47
BCY86_00295	546.555
BCY86_00300	0
BCY86_00305	33.4581
BCY86_00310	175.061
BCY86_00315	175.061
BCY86_00320	339.771
BCY86_00325	0
BCY86_00330	97.4893
BCY86_00335	51.9222
BCY86_00340	208.888
BCY86_00345	179.435
BCY86_00350	0
BCY86_00355	0
BCY86_00360	527.952
BCY86_00365	146.742
BCY86_00370	0
BCY86_00375	41.9606
BCY86_00380	61.2979
BCY86_00385	497.895
BCY86_00390	35.1787
BCY86_00395	72.2143
BCY86_00400	172.078
BCY86_00405	690.641
BCY86_00410	44.7027
BCY86_00415	0
BCY86_00420	2489.19
BCY86_00425	75.3388
BCY86_00430	0
BCY86_00435	0
BCY86_00440	0
BCY86_00445	0
BCY86_00450	210.734
BCY86_00455	124.784
BCY86_00460	0
BCY86_00465	3475.75
BCY86_00470	41.4443
BCY86_00475	0
BCY86_00480	90.941
BCY86_00485	78.7459
BCY86_00490	0
BCY86_00495	65.3188
BCY86_00500	0
BCY86_00505	125.817
BCY86_00510	0
BCY86_00515	505.063
BCY86_00520	144.932
BCY86_00525	299.003
BCY86_00530	376.547
BCY86_00535	165.84
BCY86_00540	126.649
BCY86_00545	214.927
BCY86_00550	0
BCY86_00555	329.07
BCY86_00560	0
BCY86_00565	111.039
BCY86_00570	390.519
BCY86_00575	317.599
BCY86_00580	117.156
BCY86_00585	0
BCY86_00590	0
BCY86_00595	0
BCY86_00600	90.1479
BCY86_00605	0
BCY86_00610	0
BCY86_00615	51.7012
BCY86_00620	0
BCY86_00625	0
BCY86_00630	37.5218
BCY86_00635	441.323
BCY86_00640	0
BCY86_00645	0
BCY86_00650	0
BCY86_00655	0
BCY86_00660	0
BCY86_00665	79.0966
BCY86_00670	1141.52
BCY86_00675	0
BCY86_00680	0
BCY86_00685	105.15
BCY86_00690	277.291
BCY86_00695	88.5784
BCY86_00700	49.8491
BCY86_00705	163.813
BCY86_00710	0
BCY86_00715	29.8127
BCY86_00720	0
BCY86_00725	57.8527
BCY86_00730	88.3381
BCY86_00735	72.4231
BCY86_00740	0
BCY86_00745	0
BCY86_00750	0
BCY86_00755	280.619
BCY86_00760	113.851
BCY86_00765	79.3794
BCY86_00770	0
BCY86_00775	123.245
BCY86_00780	87.4132
BCY86_00785	0
BCY86_00790	59.0309
BCY86_00795	200.084
BCY86_00800	0
BCY86_00805	74.7737
BCY86_00810	149.997
BCY86_00815	0
BCY86_00820	60.4585
BCY86_00825	0
BCY86_00830	0
BCY86_00835	0
BCY86_00840	89.3073
BCY86_00845	0
BCY86_00850	0
BCY86_00855	0
BCY86_00860	0
BCY86_00865	0
BCY86_00870	1205420
BCY86_00875	110.565
BCY86_00880	0
BCY86_00885	40.712
BCY86_00890	25.7281
BCY86_00895	37.3754
BCY86_00900	45.9907
BCY86_00905	1426.9
BCY86_00910	0
BCY86_00915	0
BCY86_00920	0
BCY86_00925	75.9716
BCY86_00930	223.286
BCY86_00935	404.389
BCY86_00940	0
BCY86_00945	414.864
BCY86_00950	0
BCY86_00955	0
BCY86_00960	564.222
BCY86_00965	29.7347
BCY86_00970	45.7003
BCY86_00975	0
BCY86_00980	27.5804
BCY86_00985	0
BCY86_00990	0
BCY86_00995	314.542
BCY86_01000	0
BCY86_01005	0
BCY86_01010	0
BCY86_01015	182.315
BCY86_01020	0
BCY86_01025	709.739
BCY86_01030	0
BCY86_01035	37.3754
BCY86_01040	0
BCY86_01045	306.06
BCY86_01050	434.732
BCY86_01055	0
BCY86_01060	0
BCY86_01065	0
BCY86_01070	0
BCY86_01075	0
BCY86_01080	1334.84
BCY86_01085	250.184
BCY86_01090	43.6071
BCY86_01095	0
BCY86_01100	55.2863
BCY86_01105	0
BCY86_01110	343.596
BCY86_01115	0
BCY86_01120	253.989
BCY86_01125	0
BCY86_01130	132.904
BCY86_01135	1089.42
BCY86_01140	187.543
BCY86_01145	249.496
BCY86_01150	65.4896
BCY86_01155	249.992
BCY86_01160	551.726
BCY86_01165	267.922
BCY86_01170	301.654
BCY86_01175	257.606
BCY86_01180	228.368
BCY86_01185	265.677
BCY86_01190	0
BCY86_01195	61.0737
BCY86_01200	0
BCY86_01205	0
BCY86_01210	0
BCY86_01215	0
BCY86_01220	0
BCY86_01225	0
BCY86_01230	60.1875
BCY86_01235	0
BCY86_01240	0
BCY86_01245	0
BCY86_01250	0
BCY86_01255	0
BCY86_01260	0
BCY86_01265	169.385
BCY86_01270	257.878
BCY86_01275	0
BCY86_01280	317.54
BCY86_01285	145.754
BCY86_01290	233.248
BCY86_01295	192.899
BCY86_01300	1062.12
BCY86_01305	138.559
BCY86_01310	796.958
BCY86_01315	2593.68
BCY86_01320	478.041
BCY86_01325	437.85
BCY86_01330	312.381
BCY86_01335	15.1238
BCY86_01340	77.0867
BCY86_01345	39.8646
BCY86_01350	130.638
BCY86_01355	0
BCY86_01360	1044.44
BCY86_01365	75.8212
BCY86_01370	99.7104
BCY86_01375	46.2389
BCY86_01380	44.2231
BCY86_01385	286.2
BCY86_01390	0
BCY86_01395	0
BCY86_01400	0
BCY86_01405	0
BCY86_01410	0
BCY86_01415	539.27
BCY86_01420	369.896
BCY86_01425	0
BCY86_01430	0
BCY86_01435	0
BCY86_01440	311.493
BCY86_01445	0
BCY86_01450	136.583
BCY86_01455	79.9348
BCY86_01460	50.6084
BCY86_01465	190.01
BCY86_01470	0
BCY86_01475	0
BCY86_01480	163.955
BCY86_01485	80.8779
BCY86_01490	184.851
BCY86_01495	0
BCY86_01500	0
BCY86_01505	216.75
BCY86_01510	0
BCY86_01515	40.2192
BCY86_01520	225.802
BCY86_01525	0
BCY86_01530	0
BCY86_01535	353.996
BCY86_01540	27.8208
BCY86_01545	47.3552
BCY86_01550	185.818
BCY86_01555	0
BCY86_01560	0
BCY86_01565	166.331
BCY86_01570	0
BCY86_01575	595.475
BCY86_01580	285.543
BCY86_01585	181.35
BCY86_01590	55.2826
BCY86_01595	117.784
BCY86_01600	0
BCY86_01605	0
BCY86_01610	331.996
BCY86_01615	452.611
BCY86_01620	204.133
BCY86_01625	1725.96
BCY86_01630	84.8949
BCY86_01635	304.799
BCY86_01640	0
BCY86_01645	0
BCY86_01650	677.406
BCY86_01655	71.8795
BCY86_01660	0
BCY86_01665	0
BCY86_01670	58.5321
BCY86_01675	382.561
BCY86_01680	0
BCY86_01685	34.053
BCY86_01690	129.865
BCY86_01695	0
BCY86_01700	53.0835
BCY86_01705	283.777
BCY86_01710	37.2301
BCY86_01715	92.3991
BCY86_01720	0
BCY86_01725	413.069
BCY86_01730	0
BCY86_01735	257.985
BCY86_01740	226.688
BCY86_01745	268.084
BCY86_01750	233.391
BCY86_01755	273.517
BCY86_01760	0
BCY86_01765	6795.77
BCY86_01770	151.901
BCY86_01775	0
BCY86_01780	1225.46
BCY86_01785	0
BCY86_01790	0
BCY86_01795	202.025
BCY86_01800	127.953
BCY86_01805	357.724
BCY86_01810	285.627
BCY86_01815	205.305
BCY86_01820	0
BCY86_01825	0
BCY86_01830	149.019
BCY86_01835	0
BCY86_01840	149.456
BCY86_01845	26.9593
BCY86_01850	868.768
BCY86_01855	834.205
BCY86_01860	243.319
BCY86_01865	61.3441
BCY86_01870	151.366
BCY86_01875	128.905
BCY86_01880	0
BCY86_01885	906.162
BCY86_01890	91.4305
BCY86_01895	170.777
BCY86_01900	42.7091
BCY86_01905	211.658
BCY86_01910	951.304
BCY86_01915	0
BCY86_01920	138.677
BCY86_01925	0
BCY86_01930	955.815
BCY86_01935	160.673
BCY86_01940	56.2568
BCY86_01945	129.315
BCY86_01950	0
BCY86_01955	476.881
BCY86_01960	0
BCY86_01965	167.785
BCY86_01970	0
BCY86_01975	231.26
BCY86_01980	99.5154
BCY86_01985	2868.6
BCY86_01990	0
BCY86_01995	9328.97
BCY86_02000	204.875
BCY86_02005	3490.51
BCY86_02010	1225.46
BCY86_02015	0
BCY86_02020	138.177
BCY86_02025	105.753
BCY86_02030	37.2301
BCY86_02035	92.0161
BCY86_02040	138.638
BCY86_02045	0
BCY86_02050	70.3777
BCY86_02055	300.715
BCY86_02060	143.479
BCY86_02065	39.3112
BCY86_02070	90.2979
BCY86_02075	0
BCY86_02080	35.8369
BCY86_02085	195.665
BCY86_02090	84.2999
BCY86_02095	174.635
BCY86_02100	139.509
BCY86_02105	86.8676
BCY86_02110	232.803
BCY86_02115	464.003
BCY86_02120	64.683
BCY86_02125	31.3754
BCY86_02130	33.5893
BCY86_02135	321.594
BCY86_02140	283.266
BCY86_02145	19.1448
BCY86_02150	296.985
BCY86_02155	111.055
BCY86_02160	90.7172
BCY86_02165	144.932
BCY86_02170	72.2143
BCY86_02175	0
BCY86_02180	0
BCY86_02185	0
BCY86_02190	84858.5
BCY86_02195	692.665
BCY86_02200	0
BCY86_02205	43.0935
BCY86_02210	19.696
BCY86_02215	69.8443
BCY86_02220	175.25
BCY86_02225	24.9896
BCY86_02230	0
BCY86_02235	0
BCY86_02240	0
BCY86_02245	149.019
BCY86_02250	52.1205
BCY86_02255	0
BCY86_02260	109.98
BCY86_02265	0
BCY86_02270	273.442
BCY86_02275	114.957
BCY86_02280	24.8599
BCY86_02285	74.3497
BCY86_02290	0
BCY86_02295	511.007
BCY86_02300	109.042
BCY86_02305	149.019
BCY86_02310	0
BCY86_02315	0
BCY86_02320	348.623
BCY86_02325	0
BCY86_02330	0
BCY86_02335	0
BCY86_02340	0
BCY86_02345	244.786
BCY86_02350	108.683
BCY86_02355	208.627
BCY86_02360	0
BCY86_02365	0
BCY86_02370	46.663
BCY86_02375	27.9018
BCY86_02380	236.638
BCY86_02385	179.185
BCY86_02390	333.121
BCY86_02395	2582.62
BCY86_02400	340.213
BCY86_02405	0
BCY86_02410	0
BCY86_02415	0
BCY86_02420	0
BCY86_02425	0
BCY86_02430	0
BCY86_02435	0
BCY86_02440	76.2861
BCY86_02445	78.348
BCY86_02450	0
BCY86_02455	190.864
BCY86_02460	0
BCY86_02465	0
BCY86_02470	29.7202
BCY86_02475	90.7256
BCY86_02480	283.319
BCY86_02485	78.7459
BCY86_02490	0
BCY86_02495	0
BCY86_02500	0
BCY86_02505	0
BCY86_02510	121.046
BCY86_02515	0
BCY86_02520	0
BCY86_02525	0
BCY86_02530	65.4567
BCY86_02535	244.016
BCY86_02540	108.538
BCY86_02545	0
BCY86_02550	256.344
BCY86_02555	199.031
BCY86_02560	0
BCY86_02565	0
BCY86_02570	74.3276
BCY86_02575	144.717
BCY86_02580	21.3658
BCY86_02585	86.738
BCY86_02590	70.8988
BCY86_02595	0
BCY86_02600	111.283
BCY86_02605	274.125
BCY86_02610	77.7865
BCY86_02615	203.096
BCY86_02620	2135.26
BCY86_02625	36.5202
BCY86_02630	197.822
BCY86_02635	0
BCY86_02640	183.037
BCY86_02645	33.1111
BCY86_02650	0
BCY86_02655	161.1
BCY86_02660	72.4876
BCY86_02665	75.9362
BCY86_02670	0
BCY86_02675	77.7865
BCY86_02680	110.403
BCY86_02685	0
BCY86_02690	0
BCY86_02695	0
BCY86_02700	129.349
BCY86_02705	154.705
BCY86_02710	98.6511
BCY86_02715	1378.25
BCY86_02720	0
BCY86_02725	206.535
BCY86_02730	3245.23
BCY86_02735	164.785
BCY86_02740	62.9571
BCY86_02745	0
BCY86_02750	173.166
BCY86_02755	538.842
BCY86_02760	0
BCY86_02765	52.5976
BCY86_02770	0
BCY86_02775	0
BCY86_02780	0
BCY86_02785	289.521
BCY86_02790	0
BCY86_02795	0
BCY86_02800	649.046
BCY86_02805	0
BCY86_02810	809.047
BCY86_02815	0
BCY86_02820	0
BCY86_02825	91.0046
BCY86_02830	293.485
BCY86_02835	0
BCY86_02840	0
BCY86_02845	0
BCY86_02850	0
BCY86_02855	130.751
BCY86_02860	0
BCY86_02865	0
BCY86_02870	0
BCY86_02875	401.497
BCY86_02880	34.5443
BCY86_02885	36.9429
BCY86_02890	152.871
BCY86_02895	116.353
BCY86_02900	231.611
BCY86_02905	124.733
BCY86_02910	42.9004
BCY86_02915	0
BCY86_02920	0
BCY86_02925	0
BCY86_02930	15.7973
BCY86_02935	991.431
BCY86_02940	189.494
BCY86_02945	579.821
BCY86_02950	983.459
BCY86_02955	162.105
BCY86_02960	342.812
BCY86_02965	272.601
BCY86_02970	0
BCY86_02975	0
BCY86_02980	0
BCY86_02985	0
BCY86_02990	0
BCY86_02995	219.861
BCY86_03000	0
BCY86_03005	224.18
BCY86_03010	44.1092
BCY86_03015	0
BCY86_03020	325.243
BCY86_03025	0
BCY86_03030	0
BCY86_03035	0
BCY86_03040	0
BCY86_03045	0
BCY86_03050	173.877
BCY86_03055	154.657
BCY86_03060	54.0349
BCY86_03065	0
BCY86_03070	0
BCY86_03075	238.715
BCY86_03080	0
BCY86_03085	0
BCY86_03090	0
BCY86_03095	443.751
BCY86_03100	85.039
BCY86_03105	116.456
BCY86_03110	0
BCY86_03115	141.666
BCY86_03120	88.1707
BCY86_03125	94.2444
BCY86_03130	44.0853
BCY86_03135	834.205
BCY86_03140	53.3415
BCY86_03145	0
BCY86_03150	94.4029
BCY86_03155	241.196
BCY86_03160	0
BCY86_03165	107.511
BCY86_03170	0
BCY86_03175	153.7
BCY86_03180	356.382
BCY86_03185	119.875
BCY86_03190	0
BCY86_03195	0
BCY86_03200	0
BCY86_03205	296.073
BCY86_03210	13.7355
BCY86_03215	0
BCY86_03220	173.692
BCY86_03225	0
BCY86_03230	0
BCY86_03235	0
BCY86_03240	0
BCY86_03245	0
BCY86_03250	0
BCY86_03255	131.12
BCY86_03260	493.604
BCY86_03265	133.485
BCY86_03270	0
BCY86_03275	0
BCY86_03280	145.667
BCY86_03285	38.1937
BCY86_03290	0
BCY86_03295	72.145
BCY86_03300	83.7055
BCY86_03305	61.3441
BCY86_03310	252.485
BCY86_03315	96.2123
BCY86_03320	307.576
BCY86_03325	225.802
BCY86_03330	299.755
BCY86_03335	67.2664
BCY86_03340	84.3342
BCY86_03345	0
BCY86_03350	427.171
BCY86_03355	0
BCY86_03360	1467.21
BCY86_03365	0
BCY86_03370	0
BCY86_03375	136.324
BCY86_03380	0
BCY86_03385	0
BCY86_03390	427.171
BCY86_03395	311.986
BCY86_03400	15.3418
BCY86_03405	0
BCY86_03410	592.847
BCY86_03415	274.548
BCY86_03420	46.4367
BCY86_03425	1155.79
BCY86_03430	0
BCY86_03435	0
BCY86_03440	1425.39
BCY86_03445	455.578
BCY86_03450	0
BCY86_03455	0
BCY86_03460	127.878
BCY86_03465	179.626
BCY86_03470	100.56
BCY86_03475	115.303
BCY86_03480	2604.91
BCY86_03485	0
BCY86_03490	329.569
BCY86_03495	754.86
BCY86_03500	519.155
BCY86_03505	523.003
BCY86_03510	77.0867
BCY86_03515	419.866
BCY86_03520	0
BCY86_03525	0
BCY86_03530	0
BCY86_03535	417.254
BCY86_03540	371.009
BCY86_03545	0
BCY86_03550	127.273
BCY86_03555	28.4927
BCY86_03560	0
BCY86_03565	213.728
BCY86_03570	0
BCY86_03575	0
BCY86_03580	131.387
BCY86_03585	0
BCY86_03590	217.424
BCY86_03595	0
BCY86_03600	0
BCY86_03605	0
BCY86_03610	0
BCY86_03615	25.1868
BCY86_03620	0
BCY86_03625	0
BCY86_03630	259.505
BCY86_03635	327.433
BCY86_03640	483.662
BCY86_03645	293.743
BCY86_03650	783.305
BCY86_03655	136.721
BCY86_03660	177.664
BCY86_03665	234.207
BCY86_03670	0
BCY86_03675	0
BCY86_03680	0
BCY86_03685	102.298
BCY86_03690	1045.5
BCY86_03695	106.132
BCY86_03700	167.842
BCY86_03705	102.717
BCY86_03710	327.91
BCY86_03715	191.166
BCY86_03720	336.483
BCY86_03725	93.1524
BCY86_03730	0
BCY86_03735	0
BCY86_03740	0
BCY86_03745	0
BCY86_03750	0
BCY86_03755	1617.81
BCY86_03760	0
BCY86_03765	143.485
BCY86_03770	111.818
BCY86_03775	78.8467
BCY86_03780	53.3689
BCY86_03785	0
BCY86_03790	48.8031
BCY86_03795	0
BCY86_03800	0
BCY86_03805	271.458
BCY86_03810	142.772
BCY86_03815	259.962
BCY86_03820	0
BCY86_03825	0
BCY86_03830	51.149
BCY86_03835	13.4841
BCY86_03840	0
BCY86_03845	0
BCY86_03850	0
BCY86_03855	0
BCY86_03860	0
BCY86_03865	0
BCY86_03870	454.218
BCY86_03875	0
BCY86_03880	314.907
BCY86_03885	28.9127
BCY86_03890	123.989
BCY86_03895	326.569
BCY86_03900	215.467
BCY86_03905	0
BCY86_03910	57.6105
BCY86_03915	0
BCY86_03920	143.886
BCY86_03925	141.101
BCY86_03930	134.302
BCY86_03935	71.8795
BCY86_03940	277.291
BCY86_03945	47.9762
BCY86_03950	239.903
BCY86_03955	843.852
BCY86_03960	345.173
BCY86_03965	0
BCY86_03970	0
BCY86_03975	0
BCY86_03980	0
BCY86_03985	41.4162
BCY86_03990	130.751
BCY86_03995	0
BCY86_04000	0
BCY86_04005	764.197
BCY86_04010	49.5608
BCY86_04015	234.592
BCY86_04020	52.9856
BCY86_04025	0
BCY86_04030	0
BCY86_04035	257.403
BCY86_04040	0
BCY86_04045	20.6739
BCY86_04050	0
BCY86_04055	0
BCY86_04060	0
BCY86_04065	0
BCY86_04070	0
BCY86_04075	0
BCY86_04080	164.297
BCY86_04085	0
BCY86_04090	0
BCY86_04095	0
BCY86_04100	78.4109
BCY86_04105	25.131
BCY86_04110	74.3276
BCY86_04115	109.782
BCY86_04120	108.448
BCY86_04125	73.0405
BCY86_04130	375.218
BCY86_04135	0
BCY86_04140	0
BCY86_04145	62.9085
BCY86_04150	511.972
BCY86_04155	174.733
BCY86_04160	321.965
BCY86_04165	0
BCY86_04170	25.9371
BCY86_04175	0
BCY86_04180	0
BCY86_04185	3784.01
BCY86_04190	1647.34
BCY86_04195	1788.62
BCY86_04200	296.417
BCY86_04205	386.486
BCY86_04210	0
BCY86_04215	0
BCY86_04220	0
BCY86_04225	0
BCY86_04230	0
BCY86_04235	179.964
BCY86_04240	63.4034
BCY86_04245	208.508
BCY86_04250	0
BCY86_04255	124.623
BCY86_04260	142.501
BCY86_04265	43.6832
BCY86_04270	0
BCY86_04275	0
BCY86_04280	0
BCY86_04285	241.725
BCY86_04290	191.066
BCY86_04295	388.176
BCY86_04300	0
BCY86_04305	465.825
BCY86_04310	0
BCY86_04315	0
BCY86_04320	0
BCY86_04325	0
BCY86_04330	0
BCY86_04335	0
BCY86_04340	84.1961
BCY86_04345	393.968
BCY86_04350	0
BCY86_04355	0
BCY86_04360	642.554
BCY86_04365	522.752
BCY86_04370	0
BCY86_04375	209.085
BCY86_04380	35.05
BCY86_04385	34.7953
BCY86_04390	98.671
BCY86_04395	32.2199
BCY86_04400	341.745
BCY86_04405	80.9986
BCY86_04410	680.063
BCY86_04415	0
BCY86_04420	0
BCY86_04425	0
BCY86_04430	193.588
BCY86_04435	3047.81
BCY86_04440	70.3575
BCY86_04445	174.981
BCY86_04450	69.1179
BCY86_04455	115.877
BCY86_04460	0
BCY86_04465	230.115
BCY86_04470	165.848
BCY86_04475	0
BCY86_04480	56.2568
BCY86_04485	166.664
BCY86_04490	237.819
BCY86_04495	68.2916
BCY86_04500	135.729
BCY86_04505	274.17
BCY86_04510	273.91
BCY86_04515	40.8858
BCY86_04520	108.321
BCY86_04525	881.707
BCY86_04530	0
BCY86_04535	429.085
BCY86_04540	0
BCY86_04545	36.2438
BCY86_04550	220.307
BCY86_04555	72.5091
BCY86_04560	1072.38
BCY86_04565	303.018
BCY86_04570	145.591
BCY86_04575	357.621
BCY86_04580	141.633
BCY86_04585	0
BCY86_04590	180.296
BCY86_04595	0
BCY86_04600	3433.9
BCY86_04605	742.018
BCY86_04610	128.992
BCY86_04615	0
BCY86_04620	0
BCY86_04625	751.187
BCY86_04630	241.725
BCY86_04635	491.865
BCY86_04640	46.4367
BCY86_04645	1141.51
BCY86_04650	120.375
BCY86_04655	322.827
BCY86_04660	43.2136
BCY86_04665	335.339
BCY86_04670	53.4788
BCY86_04675	0
BCY86_04680	152.625
BCY86_04685	0
BCY86_04690	1163.5
BCY86_04695	34.4201
BCY86_04700	25.4545
BCY86_04705	400.591
BCY86_04710	0
BCY86_04715	0
BCY86_04720	141.659
BCY86_04725	206.579
BCY86_04730	0
BCY86_04735	128.6
BCY86_04740	0
BCY86_04745	300.175
BCY86_04750	23.0426
BCY86_04755	0
BCY86_04760	0
BCY86_04765	150.087
BCY86_04770	29.0002
BCY86_04775	244.786
BCY86_04780	48.0683
BCY86_04785	51.3344
BCY86_04790	60.0764
BCY86_04795	435.003
BCY86_04800	81.4647
BCY86_04805	0
BCY86_04810	191.957
BCY86_04815	69.3387
BCY86_04820	388.524
BCY86_04825	198.243
BCY86_04830	248.941
BCY86_04835	165.035
BCY86_04840	189.84
BCY86_04845	0
BCY86_04850	1049.53
BCY86_04855	1113.03
BCY86_04860	954.267
BCY86_04865	132.95
BCY86_04870	249.322
BCY86_04875	65.7541
BCY86_04880	656.481
BCY86_04885	0
BCY86_04890	595.87
BCY86_04895	0
BCY86_04900	0
BCY86_04905	398.603
BCY86_04910	53.432
BCY86_04915	0
BCY86_04920	191.238
BCY86_04925	48.3107
BCY86_04930	97.3145
BCY86_04935	606.644
BCY86_04940	0
BCY86_04945	0
BCY86_04950	0
BCY86_04955	0
BCY86_04960	95.8911
BCY86_04965	85.0834
BCY86_04970	0
BCY86_04975	24.7955
BCY86_04980	0
BCY86_04985	0
BCY86_04990	0
BCY86_04995	0
BCY86_05000	131.106
BCY86_05005	24.6678
BCY86_05010	69.0886
BCY86_05015	0
BCY86_05020	145.885
BCY86_05025	364.105
BCY86_05030	1830.08
BCY86_05035	455.475
BCY86_05040	141.101
BCY86_05045	32.0046
BCY86_05050	970.44
BCY86_05055	160.568
BCY86_05060	91.8344
BCY86_05065	0
BCY86_05070	487.066
BCY86_05075	0
BCY86_05080	155.424
BCY86_05085	87.2649
BCY86_05090	351.787
BCY86_05095	0
BCY86_05100	171.557
BCY86_05105	130.038
BCY86_05110	136.332
BCY86_05115	0
BCY86_05120	0
BCY86_05125	17170.7
BCY86_05130	612.728
BCY86_05135	0
BCY86_05140	142.066
BCY86_05145	154.173
BCY86_05150	0
BCY86_05155	1112.37
BCY86_05160	75.3621
BCY86_05165	84.8949
BCY86_05170	55.4804
BCY86_05175	113.178
BCY86_05180	427.502
BCY86_05185	197.774
BCY86_05190	189.784
BCY86_05195	452.242
BCY86_05200	492.46
BCY86_05205	1683.71
BCY86_05210	0
BCY86_05215	345.32
BCY86_05220	0
BCY86_05225	74.0033
BCY86_05230	428.44
BCY86_05235	214.714
BCY86_05240	31.6468
BCY86_05245	0
BCY86_05250	131.721
BCY86_05255	455.192
BCY86_05260	287.518
BCY86_05265	211.04
BCY86_05270	0
BCY86_05275	32.2199
BCY86_05280	612.728
BCY86_05285	0
BCY86_05290	156.288
BCY86_05295	0
BCY86_05300	99.4394
BCY86_05305	0
BCY86_05310	326.743
BCY86_05315	360.592
BCY86_05320	190.596
BCY86_05325	0
BCY86_05330	0
BCY86_05335	287.573
BCY86_05340	0
BCY86_05345	582.264
BCY86_05350	236.077
BCY86_05355	0
BCY86_05360	0
BCY86_05365	0
BCY86_05370	125.603
BCY86_05375	0
BCY86_05380	118.457
BCY86_05385	51.3749
BCY86_05390	216.895
BCY86_05395	274.375
BCY86_05400	444.828
BCY86_05405	262.383
BCY86_05410	0
BCY86_05415	167.151
BCY86_05420	0
BCY86_05425	0
BCY86_05430	24.1697
BCY86_05435	111.283
BCY86_05440	58.4411
BCY86_05445	66.2222
BCY86_05450	1425.39
BCY86_05455	0
BCY86_05460	3245.23
BCY86_05465	286.632
BCY86_05470	0
BCY86_05475	0
BCY86_05480	113.008
BCY86_05485	0
BCY86_05490	97.4893
BCY86_05495	1244.82
BCY86_05500	673.041
BCY86_05505	0
BCY86_05510	0
BCY86_05515	182.478
BCY86_05520	87.2649
BCY86_05525	0
BCY86_05530	116.028
BCY86_05535	150.943
BCY86_05540	78.9943
BCY86_05545	119.641
BCY86_05550	70.8165
BCY86_05555	388.176
BCY86_05560	228.527
BCY86_05565	275.744
BCY86_05570	324.835
BCY86_05575	41.2379
BCY86_05580	56.1985
BCY86_05585	388.393
BCY86_05590	1098.22
BCY86_05595	0
BCY86_05600	0
BCY86_05605	0
BCY86_05610	0
BCY86_05615	0
BCY86_05620	0
BCY86_05625	24.6044
BCY86_05630	681.619
BCY86_05635	150.229
BCY86_05640	3857.57
BCY86_05645	66.827
BCY86_05650	443.314
BCY86_05655	106.119
BCY86_05660	224.032
BCY86_05665	25.5224
BCY86_05670	385.318
BCY86_05675	105.105
BCY86_05680	118.062
BCY86_05685	0
BCY86_05690	954.267
BCY86_05695	0
BCY86_05700	0
BCY86_05705	0
BCY86_05710	0
BCY86_05715	0
BCY86_05720	0
BCY86_05725	0
BCY86_05730	0
BCY86_05735	0
BCY86_05740	0
BCY86_05745	0
BCY86_05750	0
BCY86_05755	0
BCY86_05760	0
BCY86_05765	402.192
BCY86_05770	201.844
BCY86_05775	130.038
BCY86_05780	209.938
BCY86_05785	23.5747
BCY86_05790	0
BCY86_05795	118.457
BCY86_05800	285.734
BCY86_05805	0
BCY86_05810	0
BCY86_05815	0
BCY86_05820	704.539
BCY86_05825	44.8319
BCY86_05830	0
BCY86_05835	0
BCY86_05840	18.7696
BCY86_05845	0
BCY86_05850	0
BCY86_05855	18.8064
BCY86_05860	278.779
BCY86_05865	1306.56
BCY86_05870	287.372
BCY86_05875	400.439
BCY86_05880	0
BCY86_05885	137.187
BCY86_05890	243.567
BCY86_05895	48.5557
BCY86_05900	2271.88
BCY86_05905	342.752
BCY86_05910	0
BCY86_05915	0
BCY86_05920	4780.05
BCY86_05925	23.0638
BCY86_05930	84.5751
BCY86_05935	0
BCY86_05940	112.343
BCY86_05945	0
BCY86_05950	515.446
BCY86_05955	287.118
BCY86_05960	148.601
BCY86_05965	0
BCY86_05970	30.5741
BCY86_05975	164.244
BCY86_05980	104.969
BCY86_05985	741.985
BCY86_05990	842.856
BCY86_05995	624.048
BCY86_06000	193.243
BCY86_06005	206.346
BCY86_06010	0
BCY86_06015	0
BCY86_06020	92.6093
BCY86_06025	487.134
BCY86_06030	41.0611
BCY86_06035	332.26
BCY86_06040	226.357
BCY86_06045	91.1574
BCY86_06050	68.5937
BCY86_06055	110.403
BCY86_06060	494.318
BCY86_06065	833.783
BCY86_06070	901.366
BCY86_06075	243.041
BCY86_06080	346.398
BCY86_06085	89.6639
BCY86_06090	1108.47
BCY86_06095	249.496
BCY86_06100	0
BCY86_06105	322.827
BCY86_06110	103.748
BCY86_06115	344.387
BCY86_06120	77.5211
BCY86_06125	327.448
BCY86_06130	0
BCY86_06135	108.307
BCY86_06140	0
BCY86_06145	0
BCY86_06150	47.737
BCY86_06155	88.0673
BCY86_06160	44.4161
BCY86_06165	95.5441
BCY86_06170	606.644
BCY86_06175	934.434
BCY86_06180	0
BCY86_06185	318.813
BCY86_06190	292.162
BCY86_06195	0
BCY86_06200	0
BCY86_06205	997.377
BCY86_06210	138.441
BCY86_06215	0
BCY86_06220	51.4236
BCY86_06225	341.076
BCY86_06230	0
BCY86_06235	0
BCY86_06240	102.891
BCY86_06245	281.43
BCY86_06250	0
BCY86_06255	70.5506
BCY86_06260	126.649
BCY86_06265	261.628
BCY86_06270	0
BCY86_06275	36.66
BCY86_06280	34.1745
BCY86_06285	138.677
BCY86_06290	0
BCY86_06295	0
BCY86_06300	2696.85
BCY86_06305	0
BCY86_06310	0
BCY86_06315	163.297
BCY86_06320	114.532
BCY86_06325	43.6832
BCY86_06330	36.66
BCY86_06335	148.007
BCY86_06340	0
BCY86_06345	0
BCY86_06350	225.131
BCY86_06355	794.348
BCY86_06360	0
BCY86_06365	0
BCY86_06370	58.0004
BCY86_06375	0
BCY86_06380	59.7677
BCY86_06385	0
BCY86_06390	0
BCY86_06395	0
BCY86_06400	172.374
BCY86_06405	0
BCY86_06410	164.297
BCY86_06415	0
BCY86_06420	549.112
BCY86_06425	194.979
BCY86_06430	0
BCY86_06435	57.4783
BCY86_06440	313.041
BCY86_06445	99.3332
BCY86_06450	0
BCY86_06455	198.364
BCY86_06460	113.851
BCY86_06465	176.008
BCY86_06470	0
BCY86_06475	0
BCY86_06480	0
BCY86_06485	0
BCY86_06490	510.785
BCY86_06495	0
BCY86_06500	0
BCY86_06505	0
BCY86_06510	0
BCY86_06515	11.4798
BCY86_06520	236.828
BCY86_06525	24.5413
BCY86_06530	0
BCY86_06535	0
BCY86_06540	151.366
BCY86_06545	0
BCY86_06550	0
BCY86_06555	143.886
BCY86_06560	0
BCY86_06565	295.476
BCY86_06570	795.433
BCY86_06575	688.195
BCY86_06580	446.536
BCY86_06585	84.7292
BCY86_06590	0
BCY86_06595	0
BCY86_06600	43.8833
BCY86_06605	49.5608
BCY86_06610	151.366
BCY86_06615	0
BCY86_06620	219.96
BCY86_06625	556.289
BCY86_06630	164.952
BCY86_06635	0
BCY86_06640	0
BCY86_06645	0
BCY86_06650	0
BCY86_06655	0
BCY86_06660	0
BCY86_06665	742.018
BCY86_06670	100.251
BCY86_06675	144.798
BCY86_06680	42.5491
BCY86_06685	419.606
BCY86_06690	1921.5
BCY86_06695	65.4107
BCY86_06700	0
BCY86_06705	0
BCY86_06710	202.215
BCY86_06715	44.7272
BCY86_06720	0
BCY86_06725	0
BCY86_06730	66.6241
BCY86_06735	0
BCY86_06740	676.601
BCY86_06745	993.332
BCY86_06750	302.616
BCY86_06755	999.498
BCY86_06760	879.293
BCY86_06765	0
BCY86_06770	183.894
BCY86_06775	97.1693
BCY86_06780	176.964
BCY86_06785	2200.82
BCY86_06790	1141.51
BCY86_06795	280.619
BCY86_06800	745.889
BCY86_06805	0
BCY86_06810	518.73
BCY86_06815	447.056
BCY86_06820	1344.14
BCY86_06825	1819.93
BCY86_06830	0
BCY86_06835	109.782
BCY86_06840	470.39
BCY86_06845	3690.91
BCY86_06850	0
BCY86_06855	255.117
BCY86_06860	1522.09
BCY86_06865	116.624
BCY86_06870	1830.37
BCY86_06875	131.745
BCY86_06880	1092.05
BCY86_06885	1768.34
BCY86_06890	0
BCY86_06895	359.071
BCY86_06900	447.709
BCY86_06905	238.715
BCY86_06910	3211.79
BCY86_06915	411.389
BCY86_06920	301.681
BCY86_06925	151.731
BCY86_06930	514.747
BCY86_06935	0
BCY86_06940	166.441
BCY86_06945	0
BCY86_06950	0
BCY86_06955	0
BCY86_06960	0
BCY86_06965	421.849
BCY86_06970	829.802
BCY86_06975	73.32
BCY86_06980	1958.79
BCY86_06985	490.137
BCY86_06990	341.553
BCY86_06995	68.7821
BCY86_07000	193.772
BCY86_07005	263.686
BCY86_07010	0
BCY86_07015	213.418
BCY86_07020	430.788
BCY86_07025	693.555
BCY86_07030	0
BCY86_07035	0
BCY86_07040	165.482
BCY86_07045	13.4274
BCY86_07050	0
BCY86_07055	1565.21
BCY86_07060	0
BCY86_07065	45.9907
BCY86_07070	241.196
BCY86_07075	0
BCY86_07080	0
BCY86_07085	0
BCY86_07090	0
BCY86_07095	127.281
BCY86_07100	314.206
BCY86_07105	49.8186
BCY86_07110	0
BCY86_07115	0
BCY86_07120	1551.65
BCY86_07125	582.264
BCY86_07130	220.481
BCY86_07135	196.469
BCY86_07140	158.87
BCY86_07145	0
BCY86_07150	0
BCY86_07155	30.2841
BCY86_07160	24.5413
BCY86_07165	612.943
BCY86_07170	24.7315
BCY86_07175	371.948
BCY86_07180	13.3154
BCY86_07185	277.291
BCY86_07190	0
BCY86_07195	0
BCY86_07200	58.6059
BCY86_07205	88.2185
BCY86_07210	0
BCY86_07215	127.281
BCY86_07220	0
BCY86_07225	152.727
BCY86_07230	23.5169
BCY86_07235	129.566
BCY86_07240	152.632
BCY86_07245	0
BCY86_07250	0
BCY86_07255	185.202
BCY86_07260	0
BCY86_07265	0
BCY86_07270	0
BCY86_07275	0
BCY86_07280	0
BCY86_07285	150.087
BCY86_07290	0
BCY86_07295	68.8694
BCY86_07300	68.1059
BCY86_07305	333.416
BCY86_07310	289.068
BCY86_07315	4289.1
BCY86_07320	112.514
BCY86_07325	947.931
BCY86_07330	123.385
BCY86_07335	0
BCY86_07340	0
BCY86_07345	194.088
BCY86_07350	47.5905
BCY86_07355	183.755
BCY86_07360	102.847
BCY86_07365	73.6018
BCY86_07370	207.981
BCY86_07375	182.213
BCY86_07380	658.717
BCY86_07385	141.448
BCY86_07390	140.324
BCY86_07395	0
BCY86_07400	92.0334
BCY86_07405	0
BCY86_07410	3003.39
BCY86_07415	1378.25
BCY86_07420	849.798
BCY86_07425	78.348
BCY86_07430	70.3777
BCY86_07435	0
BCY86_07440	37.5218
BCY86_07445	131.65
BCY86_07450	118.457
BCY86_07455	153.465
BCY86_07460	40.1993
BCY86_07465	0
BCY86_07470	39.2117
BCY86_07475	0
BCY86_07480	59.4404
BCY86_07485	87.7982
BCY86_07490	0
BCY86_07495	157.931
BCY86_07500	207.266
BCY86_07505	502.127
BCY86_07510	0
BCY86_07515	0
BCY86_07520	64.1731
BCY86_07525	44.495
BCY86_07530	562.827
BCY86_07535	359.251
BCY86_07540	661.984
BCY86_07545	129.366
BCY86_07550	0
BCY86_07555	0
BCY86_07560	0
BCY86_07565	0
BCY86_07570	9279.87
BCY86_07575	619.604
BCY86_07580	0
BCY86_07585	770.53
BCY86_07590	312.575
BCY86_07595	944.722
BCY86_07600	0
BCY86_07605	0
BCY86_07610	431.277
BCY86_07615	72.8574
BCY86_07620	383745
BCY86_07625	58171.9
BCY86_07630	0
BCY86_07635	0
BCY86_07640	42768
BCY86_07645	0
BCY86_07650	167.562
BCY86_07655	215.745
BCY86_07660	175.995
BCY86_07665	319.739
BCY86_07670	46.8915
BCY86_07675	46.4367
BCY86_07680	59.7677
BCY86_07685	0
BCY86_07690	0
BCY86_07695	375.132
BCY86_07700	2494.62
BCY86_07705	333.134
BCY86_07710	51.7341
BCY86_07715	0
BCY86_07720	0
BCY86_07725	135.25
BCY86_07730	164.297
BCY86_07735	0
BCY86_07740	0
BCY86_07745	0
BCY86_07750	0
BCY86_07755	104.386
BCY86_07760	258.117
BCY86_07765	65.1142
BCY86_07770	0
BCY86_07775	455.532
BCY86_07780	0
BCY86_07785	213.728
BCY86_07790	0
BCY86_07795	0
BCY86_07800	236.828
BCY86_07805	67.7728
BCY86_07810	28.3143
BCY86_07815	132.904
BCY86_07820	0
BCY86_07825	254.386
BCY86_07830	0
BCY86_07835	230.115
BCY86_07840	0
BCY86_07845	0
BCY86_07850	139.989
BCY86_07855	92.9088
BCY86_07860	995.859
BCY86_07865	95.2646
BCY86_07870	0
BCY86_07875	0
BCY86_07880	125.882
BCY86_07885	107.978
BCY86_07890	0
BCY86_07895	42.5195
BCY86_07900	149.059
BCY86_07905	0
BCY86_07910	0
BCY86_07915	307.706
BCY86_07920	400.591
BCY86_07925	119.535
BCY86_07930	0
BCY86_07935	137.265
BCY86_07940	78.4235
BCY86_07945	250.145
BCY86_07950	732.149
BCY86_07955	0
BCY86_07960	458.128
BCY86_07965	90.0856
BCY86_07970	35.1787
BCY86_07975	143.929
BCY86_07980	0
BCY86_07985	64.6573
BCY86_07990	118.74
BCY86_07995	0
BCY86_08000	142.813
BCY86_08005	0
BCY86_08010	0
BCY86_08015	0
BCY86_08020	121.907
BCY86_08025	0
BCY86_08030	0
BCY86_08035	34.1745
BCY86_08040	0
BCY86_08045	401.168
BCY86_08050	0
BCY86_08055	0
BCY86_08060	0
BCY86_08065	66.3977
BCY86_08070	0
BCY86_08075	88.99
BCY86_08080	0
BCY86_08085	0
BCY86_08090	0
BCY86_08095	0
BCY86_08100	91.1404
BCY86_08105	5429.45
BCY86_08110	0
BCY86_08115	307.349
BCY86_08120	125.613
BCY86_08125	326.758
BCY86_08130	52.8423
BCY86_08135	0
BCY86_08140	0
BCY86_08145	25.7281
BCY86_08150	0
BCY86_08155	0
BCY86_08160	408.184
BCY86_08165	69.2796
BCY86_08170	0
BCY86_08175	0
BCY86_08180	0
BCY86_08185	0
BCY86_08190	74.4432
BCY86_08195	254.67
BCY86_08200	0
BCY86_08205	0
BCY86_08210	33.9465
BCY86_08215	0
BCY86_08220	0
BCY86_08225	103.922
BCY86_08230	164.244
BCY86_08235	0
BCY86_08240	0
BCY86_08245	0
BCY86_08250	0
BCY86_08255	102.717
BCY86_08260	0
BCY86_08265	386.977
BCY86_08270	0
BCY86_08275	0
BCY86_08280	0
BCY86_08285	90.8218
BCY86_08290	0
BCY86_08295	0
BCY86_08300	267.895
BCY86_08305	40.0628
BCY86_08310	0
BCY86_08315	0
BCY86_08320	0
BCY86_08325	29.5369
BCY86_08330	341.622
BCY86_08335	0
BCY86_08340	282.733
BCY86_08345	0
BCY86_08350	510.319
BCY86_08355	302.732
BCY86_08360	0
BCY86_08365	0
BCY86_08370	0
BCY86_08375	198.2
BCY86_08380	32.5484
BCY86_08385	1551.65
BCY86_08390	1010.65
BCY86_08395	53.6904
BCY86_08400	41.1545
BCY86_08405	249.881
BCY86_08410	180.536
BCY86_08415	985.781
BCY86_08420	0
BCY86_08425	302.616
BCY86_08430	134.663
BCY86_08435	0
BCY86_08440	0
BCY86_08445	0
BCY86_08450	0
BCY86_08455	0
BCY86_08460	0
BCY86_08465	546.043
BCY86_08470	81.6383
BCY86_08475	0
BCY86_08480	0
BCY86_08485	202.161
BCY86_08490	519.203
BCY86_08495	570.782
BCY86_08500	1729.62
BCY86_08505	743.412
BCY86_08510	524.786
BCY86_08515	83.2433
BCY86_08520	682.695
BCY86_08525	710.328
BCY86_08530	119.535
BCY86_08535	36.9177
BCY86_08540	421.78
BCY86_08545	0
BCY86_08550	332.429
BCY86_08555	269.325
BCY86_08560	0
BCY86_08565	183.037
BCY86_08570	0
BCY86_08575	0
BCY86_08580	0
BCY86_08585	0
BCY86_08590	0
BCY86_08595	0
BCY86_08600	0
BCY86_08605	0
BCY86_08610	0
BCY86_08615	0
BCY86_08620	0
BCY86_08625	0
BCY86_08630	0
BCY86_08635	109.931
BCY86_08640	0
BCY86_08645	0
BCY86_08650	0
BCY86_08655	360.858
BCY86_08660	174.858
BCY86_08665	171.466
BCY86_08670	522.752
BCY86_08675	2259.79
BCY86_08680	1141.52
BCY86_08685	0
BCY86_08690	58.7257
BCY86_08695	844.63
BCY86_08700	60.3996
BCY86_08705	112.126
BCY86_08710	1691.67
BCY86_08715	746.895
BCY86_08720	56.2568
BCY86_08725	139.989
BCY86_08730	58.1766
BCY86_08735	0
BCY86_08740	552.655
BCY86_08745	497.577
BCY86_08750	41.799
BCY86_08755	107.463
BCY86_08760	56.2957
BCY86_08765	122.342
BCY86_08770	172.374
BCY86_08775	37.8182
BCY86_08780	125.934
BCY86_08785	144.932
BCY86_08790	0
BCY86_08795	0
BCY86_08800	65.9405
BCY86_08805	0
BCY86_08810	61.0985
BCY86_08815	0
BCY86_08820	0
BCY86_08825	269.635
BCY86_08830	0
BCY86_08835	0
BCY86_08840	66.3977
BCY86_08845	0
BCY86_08850	0
BCY86_08855	0
BCY86_08860	0
BCY86_08865	0
BCY86_08870	0
BCY86_08875	0
BCY86_08880	0
BCY86_08885	0
BCY86_08890	0
BCY86_08895	0
BCY86_08900	0
BCY86_08905	0
BCY86_08910	0
BCY86_08915	0
BCY86_08920	0
BCY86_08925	0
BCY86_08930	29.3558
BCY86_08935	59.999
BCY86_08940	0
BCY86_08945	0
BCY86_08950	0
BCY86_08955	0
BCY86_08960	0
BCY86_08965	31.0365
BCY86_08970	551.817
BCY86_08975	53.432
BCY86_08980	52.8766
BCY86_08985	168.762
BCY86_08990	0
BCY86_08995	48.1061
BCY86_09000	63.5841
BCY86_09005	23.2881
BCY86_09010	274.826
BCY86_09015	73.0405
BCY86_09020	1211.96
BCY86_09025	187.659
BCY86_09030	0
BCY86_09035	199.198
BCY86_09040	0
BCY86_09045	0
